# Supplementary material for: A remarkable new genus and a new species of chewing louse (Phthiraptera, Ischnocera, Philopteridae) from Brazil
Source: Zookeys. 2015 Dec 1;(541):57–70. doi: 10.3897/zookeys.541.6022 (PMC4714377; doi:10.3897/zookeys.541.6022)
Supplement: XML Treatment for Bobdalgleishia [file zookeys.541.6022-treatment1.xml]

<!DOCTYPE tp:taxon-treatment
  PUBLIC "-//TaxonX//DTD Taxonomic Treatment Publishing DTD v0 20100105//EN" "tax-treatment-NSO.dtd">
<tp:taxon-treatment xmlns:tp="http://www.plazi.org/taxpub"><tp:treatment-meta><kwd-group><label>Taxon classification</label><kwd><named-content content-type="kingdom">Animalia</named-content></kwd><kwd><named-content content-type="order">Phthiraptera</named-content></kwd><kwd><named-content content-type="family">Philopteridae</named-content></kwd></kwd-group><mixed-citation publication-type="journal"><person-group><name><surname>Valim</surname><given-names>Michel P.</given-names></name><name><surname>Cicchino</surname><given-names>Armando C.</given-names></name></person-group><article-title>A remarkable new genus and a new species of chewing louse (<tp:taxon-name><tp:taxon-name-part taxon-name-part-type="order">Phthiraptera</tp:taxon-name-part></tp:taxon-name>, <tp:taxon-name><tp:taxon-name-part taxon-name-part-type="suborder">Ischnocera</tp:taxon-name-part></tp:taxon-name>, <tp:taxon-name><tp:taxon-name-part taxon-name-part-type="family">Philopteridae</tp:taxon-name-part></tp:taxon-name>) from Brazil</article-title><source>Zookeys</source><day>1</day><month>12</month><year>2015</year><volume>2015</volume><issue>541</issue><fpage>57</fpage><lpage>70</lpage><pub-id pub-id-type="doi">10.3897/zookeys.541.6022</pub-id></mixed-citation></tp:treatment-meta><tp:nomenclature><tp:taxon-name>
                            <tp:taxon-name-part taxon-name-part-type="genus">Bobdalgleishia</tp:taxon-name-part>
                        <object-id xmlns:xlink="http://www.w3.org/1999/xlink" content-type="zoobank" xlink:type="simple">http://zoobank.org/2F42B28A-D727-4E6C-8F11-44E882AFFD90</object-id></tp:taxon-name><tp:taxon-authority>Valim &amp; Cicchino</tp:taxon-authority><tp:taxon-status xmlns:xlink="http://www.w3.org/1999/xlink" xlink:type="simple">gen. n.</tp:taxon-status></tp:nomenclature><tp:treatment-sec sec-type="Type species"><title>Type species.</title><p><italic><tp:taxon-name><tp:taxon-name-part taxon-name-part-type="genus">Bobdalgleishia</tp:taxon-name-part> <tp:taxon-name-part taxon-name-part-type="species">stephanophallus</tp:taxon-name-part></tp:taxon-name></italic> Valim &amp; Cicchino, sp. n.</p><!--PageBreak--></tp:treatment-sec><tp:treatment-sec sec-type="Diagnosis"><title>Diagnosis.</title><p><italic><tp:taxon-name><tp:taxon-name-part taxon-name-part-type="genus">Bobdalgleishia</tp:taxon-name-part></tp:taxon-name></italic> is morphologically close to <italic><tp:taxon-name><tp:taxon-name-part taxon-name-part-type="genus">Motmotnirmus</tp:taxon-name-part></tp:taxon-name></italic> (from <tp:taxon-name><tp:taxon-name-part taxon-name-part-type="family">Momotidae</tp:taxon-name-part></tp:taxon-name> hosts), being the only members of the <italic><tp:taxon-name><tp:taxon-name-part taxon-name-part-type="genus">Brueelia</tp:taxon-name-part></tp:taxon-name></italic>-complex with <italic>mts2</italic> very long (subequal to <italic>mts3</italic>) on the temporal margin, and with sternal segments II–VI lacking sclerotization and with more than one pair of setae. All other genera of this complex have only the <italic>mts3</italic> very long and the sternites usually bear one pair of setae each. However, both sexes of <italic><tp:taxon-name><tp:taxon-name-part taxon-name-part-type="genus">Bobdalgleishia</tp:taxon-name-part></tp:taxon-name></italic> can be distinguished from those of <italic><tp:taxon-name><tp:taxon-name-part taxon-name-part-type="genus">Motmotnirmus</tp:taxon-name-part></tp:taxon-name></italic>, <abbrev xmlns:xlink="http://www.w3.org/1999/xlink" xlink:title="anterior seta" xlink:type="simple">as</abbrev> well <abbrev xmlns:xlink="http://www.w3.org/1999/xlink" xlink:title="anterior seta" xlink:type="simple">as</abbrev> from those of all other genera of the <italic><tp:taxon-name><tp:taxon-name-part taxon-name-part-type="genus">Brueelia</tp:taxon-name-part></tp:taxon-name></italic>-complex, by having <italic><abbrev xmlns:xlink="http://www.w3.org/1999/xlink" xlink:title="ocular seta" xlink:type="simple">os</abbrev></italic> and <italic>mts1</italic>–<italic>3</italic> very long, and postspiracular present on segment II. In both sexes of <italic><tp:taxon-name><tp:taxon-name-part taxon-name-part-type="genus">Motmotnirmus</tp:taxon-name-part></tp:taxon-name></italic> only <italic>mts2</italic> and <italic>mts3</italic> are very long, the <italic><abbrev xmlns:xlink="http://www.w3.org/1999/xlink" xlink:title="ocular seta" xlink:type="simple">os</abbrev></italic> and <italic>mts1</italic> are very short (see Fig. <xref ref-type="fig" rid="F3">3D</xref>), and postspiracular seta is absent on tergite II. Furthermore, males are different in the shape of the parameres (triangular and flattened in <italic><tp:taxon-name><tp:taxon-name-part taxon-name-part-type="genus">Motmotnirmus</tp:taxon-name-part></tp:taxon-name></italic>), by a tubiform mesosome (short and compact in <italic><tp:taxon-name><tp:taxon-name-part taxon-name-part-type="genus">Motmotnirmus</tp:taxon-name-part></tp:taxon-name></italic>, see Fig. <xref ref-type="fig" rid="F3">3E</xref>), and a gonopore with a distinct crown with indentations (gonopore without crown in <italic><tp:taxon-name><tp:taxon-name-part taxon-name-part-type="genus">Motmotnirmus</tp:taxon-name-part></tp:taxon-name></italic>, see Fig. <xref ref-type="fig" rid="F3">3E</xref>). In females, tergites XI are fused with IX+X (in <italic><tp:taxon-name><tp:taxon-name-part taxon-name-part-type="genus">Motmotnirmus</tp:taxon-name-part></tp:taxon-name></italic> they are separated), and each gonaphophysis has only one spine-like seta (Fic. 3C) (a patch of 3–4 thin setae in <italic><tp:taxon-name><tp:taxon-name-part taxon-name-part-type="genus">Motmotnirmus</tp:taxon-name-part></tp:taxon-name></italic>, <abbrev xmlns:xlink="http://www.w3.org/1999/xlink" xlink:title="anterior seta" xlink:type="simple">as</abbrev> in Fig. <xref ref-type="fig" rid="F3">3F</xref>). Females of species of <italic><tp:taxon-name><tp:taxon-name-part taxon-name-part-type="genus">Paragoniocotes</tp:taxon-name-part></tp:taxon-name></italic> also have setae on the gonapophyses, but more than one each side, in addition to having <italic><abbrev xmlns:xlink="http://www.w3.org/1999/xlink" xlink:title="ocular seta" xlink:type="simple">os</abbrev></italic> and <italic>mts1</italic>–<italic>2</italic> very short. Lastly, a very long ocular seta (<italic><abbrev xmlns:xlink="http://www.w3.org/1999/xlink" xlink:title="ocular seta" xlink:type="simple">os</abbrev></italic>) is also found in one species of <italic><tp:taxon-name><tp:taxon-name-part taxon-name-part-type="genus">Rostrinirmus</tp:taxon-name-part></tp:taxon-name></italic> Złotorzycka, 1964 (not recognized <abbrev xmlns:xlink="http://www.w3.org/1999/xlink" xlink:title="anterior seta" xlink:type="simple">as</abbrev> valid by <xref ref-type="bibr" rid="B33">Price et al. 2003</xref>, <xref ref-type="bibr" rid="B37">Valim and Palma 2015</xref>) but, <abbrev xmlns:xlink="http://www.w3.org/1999/xlink" xlink:title="anterior seta" xlink:type="simple">as</abbrev> in most other members of the <italic><tp:taxon-name><tp:taxon-name-part taxon-name-part-type="genus">Brueelia</tp:taxon-name-part></tp:taxon-name></italic>-complex, they have very short <italic>mts1</italic>–<italic>2</italic>.</p><p><italic><tp:taxon-name><tp:taxon-name-part taxon-name-part-type="genus">Bobdalgleishia</tp:taxon-name-part></tp:taxon-name></italic> is distinct from the type species of <italic><tp:taxon-name><tp:taxon-name-part taxon-name-part-type="genus">Brueelia</tp:taxon-name-part></tp:taxon-name></italic> <italic>sensu stricto</italic> at first glance by (1) the <italic>as2</italic>, <italic>as3</italic> and <italic><abbrev xmlns:xlink="http://www.w3.org/1999/xlink" xlink:title="dorsal submarginal seta" xlink:type="simple">dsms</abbrev></italic> set on the hyaline margin, not on the sclerotised portion of the head; (2) presence of <italic>as3</italic>; (3) <italic><abbrev xmlns:xlink="http://www.w3.org/1999/xlink" xlink:title="ocular seta" xlink:type="simple">os</abbrev></italic> and <italic>mts1–2</italic> are macrochaeta. Furthermore, the type species of <italic><tp:taxon-name><tp:taxon-name-part taxon-name-part-type="genus">Bobdalgleishia</tp:taxon-name-part></tp:taxon-name></italic> is the only member of the <italic><tp:taxon-name><tp:taxon-name-part taxon-name-part-type="genus">Brueelia</tp:taxon-name-part></tp:taxon-name></italic>-complex having, in both sexes, (1) four long setae on the temple margin: <italic><abbrev xmlns:xlink="http://www.w3.org/1999/xlink" xlink:title="ocular seta" xlink:type="simple">os</abbrev></italic> and <italic>mts1</italic>–<italic>3</italic>; (2) <italic><abbrev xmlns:xlink="http://www.w3.org/1999/xlink" xlink:title="preocular seta" xlink:type="simple">pos</abbrev></italic> short and set on eye lens; (3) one pair of anterior setae on tergite II; and (4) sterna II–VI with more than one pair of setae and lacking sclerotized plates. In addition, females lack the cross-piece on the vulvar margin, and their tergite XI is fused with IX+X.</p></tp:treatment-sec><tp:treatment-sec sec-type="Description"><title>Description.</title><p><bold>Both sexes.</bold> <italic>Head</italic>: Antennal scape and flagellomeres not enlarged; preantennal region short and tapered, conspicuously symmetric (Figs <xref ref-type="fig" rid="F1">1</xref>–<xref ref-type="fig" rid="F2">2</xref>, <xref ref-type="fig" rid="F3">3A</xref>) and antennae monomorphic; anterior dorsal head plate indicated only by its anterolateral angles, but basically fused on its lateral and posterior portions with the head’s roof. Marginal carina medially divided and without lateral interruption; hyaline margin present, reaching only the distal portion of anterior dorsal head plate (ADHP), and set between anterior setae (<italic>as2</italic>) and widely anterior to ADHP. Dorsal setae: <italic><abbrev xmlns:xlink="http://www.w3.org/1999/xlink" xlink:title="anterior dorsal seta" xlink:type="simple">ads</abbrev></italic> short and set on dorsal sclerotized surface; <italic><abbrev xmlns:xlink="http://www.w3.org/1999/xlink" xlink:title="dorsal submarginal seta" xlink:type="simple">dsms</abbrev></italic> medium-long and arising from preantennal suture which divides the marginal carina with discrete lateral division. Except for <italic><abbrev xmlns:xlink="http://www.w3.org/1999/xlink" xlink:title="dorsal submarginal seta" xlink:type="simple">dsms</abbrev></italic> medium-long, all other anterior setae short. Anterior setae <italic>2</italic> (<italic>as2</italic>) and <italic>as3</italic> present and set on hyaline margin. Ventral anterior head plate indistinct, ventral carina interrupted medially and fused anteriorly on each side with the marginal carina; each half of the ventral carina entirely sclerotized and with flattened lobes to attachment of pulvinus. Ocular setae (<italic><abbrev xmlns:xlink="http://www.w3.org/1999/xlink" xlink:title="ocular seta" xlink:type="simple">os</abbrev></italic>) very long, <italic><abbrev xmlns:xlink="http://www.w3.org/1999/xlink" xlink:title="preocular seta" xlink:type="simple">pos</abbrev></italic> very short and set more ventrally on ocular lens. Tem<!--PageBreak-->poral carina not developed and postantennal region without sutures; both postnodal seta (<italic><abbrev xmlns:xlink="http://www.w3.org/1999/xlink" xlink:title="postnodal seta" xlink:type="simple">pns</abbrev></italic>) and post-temporal seta (<italic><abbrev xmlns:xlink="http://www.w3.org/1999/xlink" xlink:title="postemporal seta" xlink:type="simple">pts</abbrev></italic>) present and short, but never sensilliform. Head sensilla present (<italic>s1</italic>–<italic>s5</italic>), each bearing a much reduced seta, and <italic>s5</italic> set closer to <italic>s3</italic>–<italic>s4</italic> than to <italic><abbrev xmlns:xlink="http://www.w3.org/1999/xlink" xlink:title="postnodal seta" xlink:type="simple">pns</abbrev>.</italic> Presence of <italic>s5</italic> is not regular and bilateral in all studied specimens, it maybe a duplication of <italic>s4</italic>. Marginal temporal setae 1–3 (<italic>mts1</italic>–<italic>3</italic>) very long, and <italic>mts4</italic>–<italic>5</italic> very short (Fig. <xref ref-type="fig" rid="F3">3A</xref>). Occipital carina present, weakly sclerotized. Gular plate roughly rhombic in shape and well sclerotized (Figs <xref ref-type="fig" rid="F1">1</xref>–<xref ref-type="fig" rid="F2">2</xref>, <xref ref-type="fig" rid="F3">3A</xref>).</p><fig id="F1" position="float" orientation="portrait"><label>Figure 1.</label><caption><p><italic><tp:taxon-name><tp:taxon-name-part taxon-name-part-type="genus">Bobdalgleishia</tp:taxon-name-part> <tp:taxon-name-part taxon-name-part-type="species">stephanophallus</tp:taxon-name-part></tp:taxon-name></italic>, habitus in dorsal view: <bold>A</bold> male <bold>B</bold> female. Abbreviations: <italic><abbrev xmlns:xlink="http://www.w3.org/1999/xlink" xlink:title="marginal temporal seta" xlink:type="simple">mts</abbrev></italic>, marginal temporal setae 1 and 2; <italic><abbrev xmlns:xlink="http://www.w3.org/1999/xlink" xlink:title="ocular seta" xlink:type="simple">os</abbrev></italic>, ocular seta.</p></caption><graphic xmlns:xlink="http://www.w3.org/1999/xlink" xlink:href="zookeys-541-057-g001.jpg" position="float" orientation="portrait" xlink:type="simple" id="oo_67114.jpg"/></fig><fig id="F2" position="float" orientation="portrait"><label>Figure 2.</label><caption><p><italic><tp:taxon-name><tp:taxon-name-part taxon-name-part-type="genus">Bobdalgleishia</tp:taxon-name-part> <tp:taxon-name-part taxon-name-part-type="species">stephanophallus</tp:taxon-name-part></tp:taxon-name></italic>, habitus in dorsal-ventral views: <bold>A</bold> male <bold>B</bold> female.</p></caption><graphic xmlns:xlink="http://www.w3.org/1999/xlink" xlink:href="zookeys-541-057-g002.jpg" position="float" orientation="portrait" xlink:type="simple" id="oo_67115.jpg"/></fig><fig id="F3" position="float" orientation="portrait"><label>Figure 3.</label><caption><p><italic><tp:taxon-name><tp:taxon-name-part taxon-name-part-type="genus">Bobdalgleishia</tp:taxon-name-part> <tp:taxon-name-part taxon-name-part-type="species">stephanophallus</tp:taxon-name-part></tp:taxon-name></italic>: <bold>A</bold> male head in dorso-vental views <bold>B</bold> male genitalia, mesosome in dorso-ventral views <bold>C</bold> female terminalia (VI–XI), in dorso-ventral views. <italic><tp:taxon-name><tp:taxon-name-part taxon-name-part-type="genus">Motmotnirmus</tp:taxon-name-part> <tp:taxon-name-part taxon-name-part-type="species">marginellus</tp:taxon-name-part></tp:taxon-name></italic> <bold>D</bold> male head in dorso-ventral views <bold>E</bold> male genitalia, mesosome in ventral view, detail of mesosomal plate in dorsal view <bold>F</bold> female terminalia (VI–XI), in dorso-ventral views. Abbreviations: <abbrev xmlns:xlink="http://www.w3.org/1999/xlink" xlink:type="simple">gn<def><p>, gonopore</p></def></abbrev>; <abbrev xmlns:xlink="http://www.w3.org/1999/xlink" xlink:type="simple">mes<def><p>, mesosome</p></def></abbrev>; <abbrev xmlns:xlink="http://www.w3.org/1999/xlink" xlink:type="simple">sp<def><p>, spine-like seta of the gonapophyses</p></def></abbrev>; IX, X, XI, last three female abdominal tergites (9<sup>th</sup> to 11<sup>th</sup>) [for other abbreviations, see methods].</p></caption><graphic xmlns:xlink="http://www.w3.org/1999/xlink" xlink:href="zookeys-541-057-g003.jpg" position="float" orientation="portrait" xlink:type="simple" id="oo_67116.jpg"/></fig><p><italic>Thorax</italic>: As in Figs <xref ref-type="fig" rid="F1">1</xref>–<xref ref-type="fig" rid="F2">2</xref>. Prothorax roughly rectangular, with rounded lateral sides and posterior margin nearly straight, with one pair of long prothoracic postspiracular setae (<italic><abbrev xmlns:xlink="http://www.w3.org/1999/xlink" xlink:title="prothoracic postspiracular seta" xlink:type="simple">ppss</abbrev></italic>). Pterothorax without signs of division between meso- and metathorax, with one ventral spine-like, and one dorsal trichoid, and circa of seven setae on each side of its posterior margin. Legs without distinctive features, except for the thickened dorsal incrassation of the legs II and III, thicker on femurs and with irregular inner border.</p><p><italic>Abdomen</italic>: Similar in both sexes (Figs <xref ref-type="fig" rid="F1">1</xref>–<xref ref-type="fig" rid="F2">2</xref>); tergite II (actually I+II) with one long pair of anterior setae (reminiscent of those from tergite I); postspiracular setae present on II–VII; without accessory to postspiracular seta; pleural setae present on IV–VIII; and sutural and innermost setae present each side on tergites II–VII. Sternites II–VI with more than two pairs of setae each. Porotaxy: sensilla present on tergites II–V.</p><p><bold>Male.</bold> Antennal scape and flageromeres not enlarged, <abbrev xmlns:xlink="http://www.w3.org/1999/xlink" xlink:title="anterior seta" xlink:type="simple">as</abbrev> in females. Subgenital plate faintly delimited and with two pairs of setae at level of sternite VII. Tergal plates IX+X fused, distinct and medially divided, tergite XI indistinct or non-sclerotized. Genitalia <abbrev xmlns:xlink="http://www.w3.org/1999/xlink" xlink:title="anterior seta" xlink:type="simple">as</abbrev> in Fig. <xref ref-type="fig" rid="F3">3B</xref>, see detailed description below.</p><p><bold>Female.</bold> Subgenital plate smooth (Fig. <xref ref-type="fig" rid="F3">3C</xref>), lacking any sclerotization on distal vulvar margin (the “cross piece” of <xref ref-type="bibr" rid="B2">Ansari 1956</xref>), posterior end nearly rectangular; with three pairs of setae at level of sternite VII. Tergites XI fused with IX+X, forming a single IX–XI last segment (Figs <xref ref-type="fig" rid="F2">2B</xref>, <xref ref-type="fig" rid="F3">3C</xref>).</p></tp:treatment-sec><tp:treatment-sec sec-type="Etymology"><title>Etymology.</title><p>Named in honor to the late and personal friend Robert [Bob] C. Dalgleish (1940–2009) for his special disposition to listen and learn from those who disagree with him on taxonomic issues. Bob was an example of how a taxonomist might make a huge contribution in a relatively short period of time, less than ten years in his second life period of “lousying” with us (his first was during 1966–1972). It is a noun in the singular genitive, masculine.</p></tp:treatment-sec><ref-list><ref id="B33"><mixed-citation xmlns:xlink="http://www.w3.org/1999/xlink" xlink:type="simple"><person-group><name name-style="western"><surname>Price</surname><given-names>RD</given-names></name><name name-style="western"><surname>Hellenthal</surname><given-names>RA</given-names></name><name name-style="western"><surname>Palma</surname><given-names>RL</given-names></name></person-group> (<year>2003</year>) <article-title>World checklist of chewing lice with host associationsand keys to families and genera.</article-title> In: <person-group><name name-style="western"><surname>Price</surname><given-names>RD</given-names></name><name name-style="western"><surname>Hellenthal</surname><given-names>RA</given-names></name><name name-style="western"><surname>Palma</surname><given-names>RL</given-names></name><name name-style="western"><surname>Johnson</surname><given-names>KP</given-names></name><name name-style="western"><surname>Clayton</surname><given-names>DH</given-names></name></person-group> (<role>Eds</role>) <issue-title>The chewing lice. World checklist and biological overview.</issue-title> <source>IllinoisNatural History Survey Special Publication</source> <volume>24</volume>: <fpage>1</fpage>–<lpage>448</lpage>. </mixed-citation></ref><ref id="B37"><mixed-citation xmlns:xlink="http://www.w3.org/1999/xlink" xlink:type="simple"><person-group><name name-style="western"><surname>Valim</surname><given-names>MP</given-names></name><name name-style="western"><surname>Palma</surname><given-names>RL</given-names></name></person-group> (<year>2015</year>) <article-title>A new genus and two new species of feather lice (<tp:taxon-name><tp:taxon-name-part taxon-name-part-type="order">Phthiraptera</tp:taxon-name-part></tp:taxon-name>: <tp:taxon-name><tp:taxon-name-part taxon-name-part-type="suborder">Ischnocera</tp:taxon-name-part></tp:taxon-name>: <tp:taxon-name><tp:taxon-name-part taxon-name-part-type="family">Philopteridae</tp:taxon-name-part></tp:taxon-name>) from New Zealand endemic passerines (<tp:taxon-name><tp:taxon-name-part taxon-name-part-type="class">Aves</tp:taxon-name-part></tp:taxon-name>: <tp:taxon-name><tp:taxon-name-part taxon-name-part-type="order">Passeriformes</tp:taxon-name-part></tp:taxon-name>).</article-title> <source>Zootaxa</source> <volume>3926</volume>(<issue>4</issue>): <fpage>480</fpage>–<lpage>498</lpage>. doi: <ext-link xlink:type="simple" ext-link-type="doi" xlink:href="10.11646/zootaxa.3926.4.2">10.11646/zootaxa.3926.4.2</ext-link> </mixed-citation></ref><ref id="B2"><mixed-citation xmlns:xlink="http://www.w3.org/1999/xlink" xlink:type="simple"><person-group><name name-style="western"><surname>Ansari</surname><given-names>MAR</given-names></name></person-group> (<year>1956</year>) <article-title>A brief survey of <italic><tp:taxon-name><tp:taxon-name-part taxon-name-part-type="genus">Bruelia</tp:taxon-name-part></tp:taxon-name></italic>[sic] species (<tp:taxon-name><tp:taxon-name-part taxon-name-part-type="suborder">Ischnocera</tp:taxon-name-part></tp:taxon-name>: <tp:taxon-name><tp:taxon-name-part taxon-name-part-type="suborder">Mallophaga</tp:taxon-name-part></tp:taxon-name>) parasitic on the babblers and laughing thrushes (<tp:taxon-name><tp:taxon-name-part taxon-name-part-type="family">Timaliidae</tp:taxon-name-part></tp:taxon-name>).</article-title> <source>Pakistan Journal of Health</source> <volume>6</volume>(<issue>3</issue>): <fpage>133</fpage>–<lpage>174</lpage>. </mixed-citation></ref></ref-list></tp:taxon-treatment>
