# Supplementary material for: A remarkable new genus and a new species of chewing louse (Phthiraptera, Ischnocera, Philopteridae) from Brazil
Source: Zookeys. 2015 Dec 1;(541):57–70. doi: 10.3897/zookeys.541.6022 (PMC4714377; doi:10.3897/zookeys.541.6022)
Supplement: XML Treatment for Bobdalgleishia stephanophallus [file zookeys.541.6022-treatment2.xml]

<!DOCTYPE tp:taxon-treatment
  PUBLIC "-//TaxonX//DTD Taxonomic Treatment Publishing DTD v0 20100105//EN" "tax-treatment-NSO.dtd">
<tp:taxon-treatment xmlns:tp="http://www.plazi.org/taxpub"><tp:treatment-meta><kwd-group><label>Taxon classification</label><kwd><named-content content-type="kingdom">Animalia</named-content></kwd><kwd><named-content content-type="order">Phthiraptera</named-content></kwd><kwd><named-content content-type="family">Philopteridae</named-content></kwd></kwd-group><mixed-citation publication-type="journal"><person-group><name><surname>Valim</surname><given-names>Michel P.</given-names></name><name><surname>Cicchino</surname><given-names>Armando C.</given-names></name></person-group><article-title>A remarkable new genus and a new species of chewing louse (<tp:taxon-name><tp:taxon-name-part taxon-name-part-type="order">Phthiraptera</tp:taxon-name-part></tp:taxon-name>, <tp:taxon-name><tp:taxon-name-part taxon-name-part-type="suborder">Ischnocera</tp:taxon-name-part></tp:taxon-name>, <tp:taxon-name><tp:taxon-name-part taxon-name-part-type="family">Philopteridae</tp:taxon-name-part></tp:taxon-name>) from Brazil</article-title><source>Zookeys</source><day>1</day><month>12</month><year>2015</year><volume>2015</volume><issue>541</issue><fpage>57</fpage><lpage>70</lpage><pub-id pub-id-type="doi">10.3897/zookeys.541.6022</pub-id></mixed-citation></tp:treatment-meta><tp:nomenclature><tp:taxon-name>
                            <tp:taxon-name-part taxon-name-part-type="genus">Bobdalgleishia</tp:taxon-name-part>
                            <tp:taxon-name-part taxon-name-part-type="species">stephanophallus</tp:taxon-name-part>
                        <object-id xmlns:xlink="http://www.w3.org/1999/xlink" content-type="zoobank" xlink:type="simple">http://zoobank.org/E28B4C23-47CD-437D-AC57-D97ECB650CFB</object-id></tp:taxon-name><tp:taxon-authority>Valim &amp; Cicchino</tp:taxon-authority><tp:taxon-status xmlns:xlink="http://www.w3.org/1999/xlink" xlink:type="simple">sp. n.</tp:taxon-status><xref ref-type="fig" rid="F1">Figs 1</xref><xref ref-type="fig" rid="F2">, 2</xref><xref ref-type="fig" rid="F3">, 3A–C</xref></tp:nomenclature><tp:treatment-sec sec-type="Type host"><title>Type host.</title><p><italic><tp:taxon-name><tp:taxon-name-part taxon-name-part-type="genus">Jacamerops</tp:taxon-name-part> <tp:taxon-name-part taxon-name-part-type="species">aureus</tp:taxon-name-part> <tp:taxon-name-part taxon-name-part-type="subspecies">ridgwayi</tp:taxon-name-part></tp:taxon-name></italic> Todd, 1943 – great jacamar [<tp:taxon-name><tp:taxon-name-part taxon-name-part-type="species">ridgwayi</tp:taxon-name-part></tp:taxon-name>] (<tp:taxon-name><tp:taxon-name-part taxon-name-part-type="family">Galbulidae</tp:taxon-name-part></tp:taxon-name>).</p></tp:treatment-sec><tp:treatment-sec sec-type="Type locality"><title>Type locality.</title><p>Alto Rio Cururu, Pará, Brazil.</p></tp:treatment-sec><tp:treatment-sec sec-type="Diagnosis"><title>Diagnosis.</title><p><italic><tp:taxon-name><tp:taxon-name-part taxon-name-part-type="genus">Bobdalgleishia</tp:taxon-name-part> <tp:taxon-name-part taxon-name-part-type="species">stephanophallus</tp:taxon-name-part></tp:taxon-name></italic> can be easily separated from the four species of the genus <italic><tp:taxon-name><tp:taxon-name-part taxon-name-part-type="genus">Motmotnirmus</tp:taxon-name-part></tp:taxon-name></italic> (<italic><tp:taxon-name><tp:taxon-name-part taxon-name-part-type="genus">Motmotnirmus</tp:taxon-name-part> <tp:taxon-name-part taxon-name-part-type="species">marginellus</tp:taxon-name-part></tp:taxon-name></italic> (Nitzsch [in Giebel], 1866) the type species; <italic><tp:taxon-name><tp:taxon-name-part taxon-name-part-type="genus">Motmotnirmus</tp:taxon-name-part> <tp:taxon-name-part taxon-name-part-type="species">xilitla</tp:taxon-name-part></tp:taxon-name></italic> (Carriker, 1954); <italic><tp:taxon-name><tp:taxon-name-part taxon-name-part-type="genus">Motmotnirmus</tp:taxon-name-part> <tp:taxon-name-part taxon-name-part-type="species">guatemalensis</tp:taxon-name-part></tp:taxon-name></italic> (Dalgleish, 1971), and <!--PageBreak--><italic><tp:taxon-name><tp:taxon-name-part taxon-name-part-type="genus">Motmotnirmus</tp:taxon-name-part> <tp:taxon-name-part taxon-name-part-type="species">humphreyi</tp:taxon-name-part></tp:taxon-name></italic> (Oniki &amp; Emerson, 1982)) by the generic characters discussed above, i.e. head chaetotaxy (compare Figs <xref ref-type="fig" rid="F3">3A</xref> and <xref ref-type="fig" rid="F3">3D</xref>), male genitalia (compare Figs <xref ref-type="fig" rid="F3">3B</xref> and <xref ref-type="fig" rid="F3">3E</xref>), and female gonapophysis (compare Figs <xref ref-type="fig" rid="F3">3C</xref> and <xref ref-type="fig" rid="F3">3F</xref>). In addition, tergites VII–VIII in species of <italic><tp:taxon-name><tp:taxon-name-part taxon-name-part-type="genus">Motmotnirmus</tp:taxon-name-part></tp:taxon-name></italic> have more than four posterior tergal setae on each segment (Fig. <xref ref-type="fig" rid="F3">3F</xref>), in <italic><tp:taxon-name><tp:taxon-name-part taxon-name-part-type="genus">Bobdalgleishia</tp:taxon-name-part> <tp:taxon-name-part taxon-name-part-type="species">stephanophallus</tp:taxon-name-part></tp:taxon-name></italic> these same segments have fewer setae (males sometimes with 1+1 on VII only) (Fig. <xref ref-type="fig" rid="F3">3C</xref>).</p></tp:treatment-sec><tp:treatment-sec sec-type="Description"><title>Description.</title><p><bold>Male.</bold> Habitus <abbrev xmlns:xlink="http://www.w3.org/1999/xlink" xlink:title="anterior seta" xlink:type="simple">as</abbrev> in Figs <xref ref-type="fig" rid="F1">1A</xref> and <xref ref-type="fig" rid="F2">2A</xref>. Body pigmentation light-yellow, except for the head marginal carina and pre-antennal nodi strongly brownish (Fig. <xref ref-type="fig" rid="F1">1A</xref>).</p><p><italic>Head</italic> <abbrev xmlns:xlink="http://www.w3.org/1999/xlink" xlink:title="anterior seta" xlink:type="simple">as</abbrev> in Figs <xref ref-type="fig" rid="F1">1A</xref>, <xref ref-type="fig" rid="F2">2A</xref> and <xref ref-type="fig" rid="F3">3A</xref>, slightly shorter than wide, with cephalic index (<abbrev xmlns:xlink="http://www.w3.org/1999/xlink" xlink:title="head length at midline including the hyaline margin" xlink:type="simple">HL</abbrev>/<abbrev xmlns:xlink="http://www.w3.org/1999/xlink" xlink:title="temple width at level just anterior to mts1" xlink:type="simple">TW</abbrev>) 0.9. Coni well developed and subequal in length with scape. Preantennal <!--PageBreak-->region tapered, preantennal margins slightly convex, and marginal temporal margins rounded. Small and nearly convex hyaline margin between tips of the pre-marginal carina each side (Fig. <xref ref-type="fig" rid="F3">3A</xref>). Preantennal region with internal margins of carinae distinctly thick and irregular (Figs <xref ref-type="fig" rid="F1">1A</xref> and <xref ref-type="fig" rid="F3">3A</xref>). Frontoclypeal suture light and distinct, its nodal area (preantennal nodus) roughly circular in shape and very well sclerotized. Gular plate roughly rhomboid and uniformly pigmented. Temples rounded; marginal temporal carina darker pigmented and medium thick, with its inner margin nearly uniform up to the level of <italic>mts4</italic> (Fig. <xref ref-type="fig" rid="F3">3A</xref>).</p><p><italic>Thorax</italic> <abbrev xmlns:xlink="http://www.w3.org/1999/xlink" xlink:title="anterior seta" xlink:type="simple">as</abbrev> in Figs <xref ref-type="fig" rid="F1">1A</xref> and <xref ref-type="fig" rid="F2">2A</xref>. Pterothorax with 7 marginal setae on each side (rarely 6 in one or both sides); pterothoracic apodeme (metepisternum) not well pigmented, <!--PageBreak-->reaching the lateral margins of the segment. Meso- and metasternal plates not fused, both grossly rounded and bearing a pair of long setae each.</p><p><italic>Abdomen</italic> <abbrev xmlns:xlink="http://www.w3.org/1999/xlink" xlink:title="anterior seta" xlink:type="simple">as</abbrev> in Figs <xref ref-type="fig" rid="F1">1A</xref> and <xref ref-type="fig" rid="F2">2A</xref>. Tergites uniformly pigmented, except for a small area around spiracles (Fig. <xref ref-type="fig" rid="F1">1A</xref>). Tergal chaetotaxy: postspiracular long on II–VII; accessory setae absent; and one medium long sutural seta on II–VII. Tergite VIII: trichoid lateral setae thin and medium long, and five setae subequal in length to trichoid setae. Tergite IX+X medially divided, with 2 medium long and 3–4 short setae. Paratergal chaetotaxy: II–III 0; IV–V 2; VI–VIII 3. Paratergites II–VIII with internal incrassation forming an inverted-L on each side of the abdominal segments. Sterna II–VI lacking sclerotized plates, each with four long setae (rarely 2 setae on II, or 6 on VI) set on the soft tegument, one unpaired small and anterior setae on segment II in the holotype. Subgenital plate present and sclerotized, the only sternite visible, but outline completely indistinct (Fig. <xref ref-type="fig" rid="F2">2A</xref>).</p><p><italic>Genitalia</italic> as in Fig. <xref ref-type="fig" rid="F3">3B</xref>. Basal plate proximally wide, narrowing distally, with enlarged thickened lateral margins; parameres allantoid (“sausage-shaped”), their bases without defined head, but completely articulated with basal plate, each bearing one subapical sensillum and one apical microseta; mesosomal complex tube-shape, with 2 ventral pairs of sensilla each side, and distally reaching the mid-length of parameres; gonopore is also a large tube, but narrower than the mesosomal tube, and with a distinct crown bordered with indentations, more conspicuous ventrally (Fig. <xref ref-type="fig" rid="F3">3A</xref>).</p><p>Measurements (n = 2): <abbrev xmlns:xlink="http://www.w3.org/1999/xlink" xlink:title="anterior notch width from tips of marginal carina" xlink:type="simple">ANW</abbrev> 0.10; <abbrev xmlns:xlink="http://www.w3.org/1999/xlink" xlink:title="preantennal width at level of pas" xlink:type="simple">PAW</abbrev> 0.39–0.40; <abbrev xmlns:xlink="http://www.w3.org/1999/xlink" xlink:title="temple width at level just anterior to mts1" xlink:type="simple">TW</abbrev> 0.51–0.53; <abbrev xmlns:xlink="http://www.w3.org/1999/xlink" xlink:title="head length at midline including the hyaline margin" xlink:type="simple">HL</abbrev> 0.45–0.47; <abbrev xmlns:xlink="http://www.w3.org/1999/xlink" xlink:title="prothorax width at the widest point" xlink:type="simple">PW</abbrev> 0.24–0.25; <abbrev xmlns:xlink="http://www.w3.org/1999/xlink" xlink:title="prothorax length at midline" xlink:type="simple">PL</abbrev> 0.13–0.14; <abbrev xmlns:xlink="http://www.w3.org/1999/xlink" xlink:title="pterothorax width at the posterior level" xlink:type="simple">PEW</abbrev> 0.35–0.36; <abbrev xmlns:xlink="http://www.w3.org/1999/xlink" xlink:title="pterothorax length at midline" xlink:type="simple">PEL</abbrev> 0.13–0.15; <abbrev xmlns:xlink="http://www.w3.org/1999/xlink" xlink:title="abdomen width on segment V" xlink:type="simple">AWV</abbrev> 0.51–0.54; <abbrev xmlns:xlink="http://www.w3.org/1999/xlink" xlink:title="abdomen length" xlink:type="simple">AL</abbrev> 0.98–1.07; <abbrev xmlns:xlink="http://www.w3.org/1999/xlink" xlink:title="basal apodeme width at the widest point" xlink:type="simple">BAW</abbrev> 0.07–0.09; <abbrev xmlns:xlink="http://www.w3.org/1999/xlink" xlink:title="basal plate width" xlink:type="simple">BPW</abbrev> 0.05–0.07; <abbrev xmlns:xlink="http://www.w3.org/1999/xlink" xlink:title="mesosoma width at the widest point" xlink:type="simple">MEW</abbrev> 0.05; <abbrev xmlns:xlink="http://www.w3.org/1999/xlink" xlink:title="penial ring width breadth of gonopore opening" xlink:type="simple">PRW</abbrev> 0.02–0.03; <abbrev xmlns:xlink="http://www.w3.org/1999/xlink" xlink:title="preantennal width at level of pas" xlink:type="simple">PAW</abbrev> 0.02; <abbrev xmlns:xlink="http://www.w3.org/1999/xlink" xlink:title="basal apodeme length" xlink:type="simple">BAL</abbrev> 0.16; <abbrev xmlns:xlink="http://www.w3.org/1999/xlink" xlink:title="mesosoma length including the tip of gonopore" xlink:type="simple">MEL</abbrev> 0.08–0.09; <abbrev xmlns:xlink="http://www.w3.org/1999/xlink" xlink:title="paramere length" xlink:type="simple">PAL</abbrev> 0.11–0.12; <abbrev xmlns:xlink="http://www.w3.org/1999/xlink" xlink:title="BAL+MEL" xlink:type="simple">BAMEL</abbrev> 0.24–0.25; <abbrev xmlns:xlink="http://www.w3.org/1999/xlink" xlink:title="total genitalia length from proximal tip of basal apodema to distal tip of paramere" xlink:type="simple">GL</abbrev> 0.26–0.28; <abbrev xmlns:xlink="http://www.w3.org/1999/xlink" xlink:title="total body length from hyaline margin of head to end of tergite XI" xlink:type="simple">TL</abbrev> 1.64–1.70.</p><p><bold>Female.</bold> Habitus and coloration similar to males (Figs <xref ref-type="fig" rid="F1">1B</xref> and <xref ref-type="fig" rid="F2">2B</xref>), except for size and details of terminal segments. Head short, with cephalic index (<abbrev xmlns:xlink="http://www.w3.org/1999/xlink" xlink:title="head length at midline including the hyaline margin" xlink:type="simple">HL</abbrev>/<abbrev xmlns:xlink="http://www.w3.org/1999/xlink" xlink:title="temple width at level just anterior to mts1" xlink:type="simple">TW</abbrev>) 0.8. Abdominal tergites II–VII and sternites II–VI as in male for coloration, incrassation, and chaetotaxy.</p><p><italic>Pterothorax</italic> with 6+5 (11 in total) marginal setae on each side. Tergites II–VIII divided medially, with internal end nearly rounded. Paratergal chaetotaxy: II–III 0; IV–V 2; VI–VIII 3. Sternal plates <abbrev xmlns:xlink="http://www.w3.org/1999/xlink" xlink:title="anterior seta" xlink:type="simple">as</abbrev> in males (Fig. <xref ref-type="fig" rid="F2">2B</xref>); number of sternal setae on II 5, III 8, IV 4, V 4, VI 5. Tergite VIII: each side with one thin trichoid lateral seta, one innermost seta and one sutural seta (Fig. <xref ref-type="fig" rid="F3">3C</xref>). Tergites XI fused with those of IX+X (Figs <xref ref-type="fig" rid="F1">1B</xref>, <xref ref-type="fig" rid="F2">2B</xref>, and <xref ref-type="fig" rid="F3">3C</xref>). Morphology and chaetotaxy of terminalia <abbrev xmlns:xlink="http://www.w3.org/1999/xlink" xlink:title="anterior seta" xlink:type="simple">as</abbrev> in Fig. <xref ref-type="fig" rid="F3">3C</xref>.</p><p><italic>Subgenital plate</italic> indistinct in the single female studied, with 2–3 small setae on each side (Fig. <xref ref-type="fig" rid="F3">3C</xref>). Gonapophyses bear one spine-like setae each, both directed medio-posteriorly and arising from a distinct tubercle. Vulva with only two submarginal short spiniform setae on each side, and 10 medium-long thin setae on its posterior margin (Fig. <xref ref-type="fig" rid="F3">3C</xref>). Area of the subgenital plate with one pair of long medial seta, plus two pairs of medium long setae each side, all along sternum VIII (Fig. <xref ref-type="fig" rid="F3">3C</xref>).</p><p>Measurements (n = 1): <abbrev xmlns:xlink="http://www.w3.org/1999/xlink" xlink:title="anterior notch width from tips of marginal carina" xlink:type="simple">ANW</abbrev> 0.10; <abbrev xmlns:xlink="http://www.w3.org/1999/xlink" xlink:title="preantennal width at level of pas" xlink:type="simple">PAW</abbrev> 0.45; <abbrev xmlns:xlink="http://www.w3.org/1999/xlink" xlink:title="temple width at level just anterior to mts1" xlink:type="simple">TW</abbrev> 0.59; <abbrev xmlns:xlink="http://www.w3.org/1999/xlink" xlink:title="head length at midline including the hyaline margin" xlink:type="simple">HL</abbrev> 0.50; <abbrev xmlns:xlink="http://www.w3.org/1999/xlink" xlink:title="prothorax width at the widest point" xlink:type="simple">PW</abbrev> 0.27; <abbrev xmlns:xlink="http://www.w3.org/1999/xlink" xlink:title="prothorax length at midline" xlink:type="simple">PL</abbrev> 0.15; <abbrev xmlns:xlink="http://www.w3.org/1999/xlink" xlink:title="pterothorax width at the posterior level" xlink:type="simple">PEW</abbrev> 0.40; <abbrev xmlns:xlink="http://www.w3.org/1999/xlink" xlink:title="pterothorax length at midline" xlink:type="simple">PEL</abbrev> 0.15; <abbrev xmlns:xlink="http://www.w3.org/1999/xlink" xlink:title="abdomen width on segment V" xlink:type="simple">AWV</abbrev> 0.62; <abbrev xmlns:xlink="http://www.w3.org/1999/xlink" xlink:title="abdomen length" xlink:type="simple">AL</abbrev> 1.26; <abbrev xmlns:xlink="http://www.w3.org/1999/xlink" xlink:title="total body length from hyaline margin of head to end of tergite XI" xlink:type="simple">TL</abbrev> 1.94.</p><!--PageBreak--><!--PageBreak--></tp:treatment-sec><tp:treatment-sec sec-type="Etymology"><title>Etymology.</title><p>The species epithet is a composite of the Greek words <italic>Στέφανο</italic> (<italic>stephano</italic>-) and <italic>φαλλός</italic> (-<italic>phallus</italic>), which mean ‘a crown’ and ‘the penis’. It makes allusion to the crowned structure on the opening of the male gonopore. It is an adjective in the nominative singular.</p></tp:treatment-sec><tp:treatment-sec sec-type="type material"><title>Type material.</title><p>Holotype ♂ (<named-content xmlns:xlink="http://www.w3.org/1999/xlink" content-type="dwc:institutional_code" xlink:type="simple">MZUSP</named-content> #6363), ex <italic><tp:taxon-name><tp:taxon-name-part taxon-name-part-type="genus">Jacamerops</tp:taxon-name-part> <tp:taxon-name-part taxon-name-part-type="species">aureus</tp:taxon-name-part> <tp:taxon-name-part taxon-name-part-type="subspecies">ridgwayi</tp:taxon-name-part></tp:taxon-name></italic> Todd, 1943 (#A.2880, voucher at <named-content xmlns:xlink="http://www.w3.org/1999/xlink" content-type="dwc:institutional_code" xlink:type="simple">MNRJ</named-content>); BRAZIL: Pará, Alto Rio Cururu (<named-content xmlns:xlink="http://www.w3.org/1999/xlink" content-type="dwc:verbatimCoordinates" xlink:type="simple">07°12'S, 58°04'W</named-content>; 50m), 6.VI.1957, H. Sick coll. <bold>Paratypes</bold>: 1♂, 1♀ (<named-content xmlns:xlink="http://www.w3.org/1999/xlink" content-type="dwc:institutional_code" xlink:type="simple">MZUSP</named-content> #6363–6364), same data <abbrev xmlns:xlink="http://www.w3.org/1999/xlink" xlink:title="anterior seta" xlink:type="simple">as</abbrev> holotype.</p></tp:treatment-sec><tp:treatment-sec sec-type="material"><title>Additional material examined.</title><p><italic><tp:taxon-name><tp:taxon-name-part taxon-name-part-type="genus">Motmotnirmus</tp:taxon-name-part> <tp:taxon-name-part taxon-name-part-type="species">marginellus</tp:taxon-name-part></tp:taxon-name></italic> (Nitzsch [in Giebel], 1866): 3♂, 3♀ (<named-content xmlns:xlink="http://www.w3.org/1999/xlink" content-type="dwc:institutional_code" xlink:type="simple">MZUSP</named-content> #6342–6348), ex <italic><tp:taxon-name><tp:taxon-name-part taxon-name-part-type="genus">Momotus</tp:taxon-name-part> <tp:taxon-name-part taxon-name-part-type="species">momota</tp:taxon-name-part></tp:taxon-name></italic> (Linnaeus, 1766) (<tp:taxon-name><tp:taxon-name-part taxon-name-part-type="class">Aves</tp:taxon-name-part></tp:taxon-name>: <tp:taxon-name><tp:taxon-name-part taxon-name-part-type="order">Coraciiformes</tp:taxon-name-part></tp:taxon-name>: <tp:taxon-name><tp:taxon-name-part taxon-name-part-type="family">Momotidae</tp:taxon-name-part></tp:taxon-name>) (voucher at <named-content xmlns:xlink="http://www.w3.org/1999/xlink" content-type="dwc:institutional_code" xlink:type="simple">MZUSP</named-content> #98878), BRAZIL: Pará, Fazenda Fartura (<named-content xmlns:xlink="http://www.w3.org/1999/xlink" content-type="dwc:verbatimCoordinates" xlink:type="simple">09°38'04.1"S, 50°28'37.6"W</named-content>, 160m), Santana do Araguaia,. VIII.2014, A. Gouvea coll.</p></tp:treatment-sec><tp:treatment-sec sec-type="Remarks"><title>Remarks.</title><p>The morphological differences between the single species of <italic><tp:taxon-name><tp:taxon-name-part taxon-name-part-type="genus">Bobdalgleishia</tp:taxon-name-part></tp:taxon-name></italic> and those of <italic><tp:taxon-name><tp:taxon-name-part taxon-name-part-type="genus">Motmotnirmus</tp:taxon-name-part></tp:taxon-name></italic> are congruent with the evolutionary history of their host groups: <tp:taxon-name><tp:taxon-name-part taxon-name-part-type="order">Galbuliformes</tp:taxon-name-part></tp:taxon-name> and <tp:taxon-name><tp:taxon-name-part taxon-name-part-type="order">Coraciiformes</tp:taxon-name-part></tp:taxon-name>, respectively (e.g. <xref ref-type="bibr" rid="B23">Livezey and Zusi 2007</xref>, <xref ref-type="bibr" rid="B20">Hackett et al. 2008</xref>, <xref ref-type="bibr" rid="B39">Yuri et al. 2013</xref>). However, it is surprising to find that the shape of the mesosomal plate and the “crowned” gonopore in the male genitalia of <italic><tp:taxon-name><tp:taxon-name-part taxon-name-part-type="genus">Bobdalgleishia</tp:taxon-name-part> <tp:taxon-name-part taxon-name-part-type="species">stephanophallus</tp:taxon-name-part></tp:taxon-name></italic> are unique features among all the species of the <italic><tp:taxon-name><tp:taxon-name-part taxon-name-part-type="genus">Brueelia</tp:taxon-name-part></tp:taxon-name></italic>-complex. Some unrelated genera of <tp:taxon-name><tp:taxon-name-part taxon-name-part-type="family">Philopteridae</tp:taxon-name-part></tp:taxon-name> – <tp:taxon-name><tp:taxon-name-part taxon-name-part-type="genus">Rallicola</tp:taxon-name-part> (<tp:taxon-name-part taxon-name-part-type="subgenus">Aptericola</tp:taxon-name-part>)</tp:taxon-name> Harrison, 1915 (<italic><tp:taxon-name><tp:taxon-name-part taxon-name-part-type="genus">Rallicola</tp:taxon-name-part></tp:taxon-name></italic>-complex) <abbrev xmlns:xlink="http://www.w3.org/1999/xlink" xlink:title="anterior seta" xlink:type="simple">as</abbrev> an example – have mesosomes with similar shape (see <xref ref-type="bibr" rid="B11">Clay 1972</xref>: figs 13–15), whereas the mesosome and crowned gonopore are similar to those of some members of the family <tp:taxon-name><tp:taxon-name-part taxon-name-part-type="family">Heptapsogasteridae</tp:taxon-name-part></tp:taxon-name> – <italic><tp:taxon-name><tp:taxon-name-part taxon-name-part-type="genus">Rhopaloceras</tp:taxon-name-part> <tp:taxon-name-part taxon-name-part-type="species">almeidai</tp:taxon-name-part></tp:taxon-name></italic> Guimarães, 1946: fig 5, <abbrev xmlns:xlink="http://www.w3.org/1999/xlink" xlink:title="anterior seta" xlink:type="simple">as</abbrev> an example. We believe these similarities are the result of evolutionary convergence, and have no phylogenetic implications.</p><p>Considering that the <tp:taxon-name><tp:taxon-name-part taxon-name-part-type="order">Piciformes</tp:taxon-name-part></tp:taxon-name> are also included in the same large group <abbrev xmlns:xlink="http://www.w3.org/1999/xlink" xlink:title="anterior seta" xlink:type="simple">as</abbrev> <tp:taxon-name><tp:taxon-name-part taxon-name-part-type="order">Galbuliformes</tp:taxon-name-part></tp:taxon-name> and <tp:taxon-name><tp:taxon-name-part taxon-name-part-type="order">Coraciiformes</tp:taxon-name-part></tp:taxon-name> (e.g., <xref ref-type="bibr" rid="B23">Livezey and Zusi 2007</xref>, <xref ref-type="bibr" rid="B20">Hackett et al. 2008</xref>, <xref ref-type="bibr" rid="B39">Yuri et al. 2013</xref>), this new genus needs to be compared with lice of the <italic><tp:taxon-name><tp:taxon-name-part taxon-name-part-type="genus">Brueelia</tp:taxon-name-part></tp:taxon-name></italic>-complex found on those hosts. Species from both <tp:taxon-name><tp:taxon-name-part taxon-name-part-type="family">Picidae</tp:taxon-name-part></tp:taxon-name> (see <xref ref-type="bibr" rid="B14">Dalgleish 1971</xref>) and <tp:taxon-name><tp:taxon-name-part taxon-name-part-type="family">Ramphastidae</tp:taxon-name-part></tp:taxon-name> (see <xref ref-type="bibr" rid="B7">Cicchino 1983</xref>) only have the <italic>mts3</italic> very long (against <italic><abbrev xmlns:xlink="http://www.w3.org/1999/xlink" xlink:title="ocular seta" xlink:type="simple">os</abbrev></italic>, <italic>mts1-3</italic> very long in <italic><tp:taxon-name><tp:taxon-name-part taxon-name-part-type="genus">Bobdalgleishia</tp:taxon-name-part></tp:taxon-name></italic>). In addition, species from woodpeckers belong to <italic><tp:taxon-name><tp:taxon-name-part taxon-name-part-type="genus">Brueelia</tp:taxon-name-part></tp:taxon-name></italic> Kéler, 1936 (<italic>sensu stricto</italic>), whereas those found on toucans to the genus <italic><tp:taxon-name><tp:taxon-name-part taxon-name-part-type="genus">Traihoriella</tp:taxon-name-part></tp:taxon-name></italic> Ansari, 1947 (D.R. Gustafsson pers. comm. 2015).</p></tp:treatment-sec><tp:treatment-sec><!--Section generated to contain objects referenced in tp:taxon-treatment.--><fig id="F1" position="float" orientation="portrait"><label>Figure 1.</label><caption><p><italic><tp:taxon-name><tp:taxon-name-part taxon-name-part-type="genus">Bobdalgleishia</tp:taxon-name-part> <tp:taxon-name-part taxon-name-part-type="species">stephanophallus</tp:taxon-name-part></tp:taxon-name></italic>, habitus in dorsal view: <bold>A</bold> male <bold>B</bold> female. Abbreviations: <italic><abbrev xmlns:xlink="http://www.w3.org/1999/xlink" xlink:title="marginal temporal seta" xlink:type="simple">mts</abbrev></italic>, marginal temporal setae 1 and 2; <italic><abbrev xmlns:xlink="http://www.w3.org/1999/xlink" xlink:title="ocular seta" xlink:type="simple">os</abbrev></italic>, ocular seta.</p></caption><graphic xmlns:xlink="http://www.w3.org/1999/xlink" xlink:href="zookeys-541-057-g001.jpg" position="float" orientation="portrait" xlink:type="simple" id="oo_67114.jpg"/></fig><fig id="F2" position="float" orientation="portrait"><label>Figure 2.</label><caption><p><italic><tp:taxon-name><tp:taxon-name-part taxon-name-part-type="genus">Bobdalgleishia</tp:taxon-name-part> <tp:taxon-name-part taxon-name-part-type="species">stephanophallus</tp:taxon-name-part></tp:taxon-name></italic>, habitus in dorsal-ventral views: <bold>A</bold> male <bold>B</bold> female.</p></caption><graphic xmlns:xlink="http://www.w3.org/1999/xlink" xlink:href="zookeys-541-057-g002.jpg" position="float" orientation="portrait" xlink:type="simple" id="oo_67115.jpg"/></fig><fig id="F3" position="float" orientation="portrait"><label>Figure 3.</label><caption><p><italic><tp:taxon-name><tp:taxon-name-part taxon-name-part-type="genus">Bobdalgleishia</tp:taxon-name-part> <tp:taxon-name-part taxon-name-part-type="species">stephanophallus</tp:taxon-name-part></tp:taxon-name></italic>: <bold>A</bold> male head in dorso-vental views <bold>B</bold> male genitalia, mesosome in dorso-ventral views <bold>C</bold> female terminalia (VI–XI), in dorso-ventral views. <italic><tp:taxon-name><tp:taxon-name-part taxon-name-part-type="genus">Motmotnirmus</tp:taxon-name-part> <tp:taxon-name-part taxon-name-part-type="species">marginellus</tp:taxon-name-part></tp:taxon-name></italic> <bold>D</bold> male head in dorso-ventral views <bold>E</bold> male genitalia, mesosome in ventral view, detail of mesosomal plate in dorsal view <bold>F</bold> female terminalia (VI–XI), in dorso-ventral views. Abbreviations: <abbrev xmlns:xlink="http://www.w3.org/1999/xlink" xlink:type="simple">gn<def><p>, gonopore</p></def></abbrev>; <abbrev xmlns:xlink="http://www.w3.org/1999/xlink" xlink:type="simple">mes<def><p>, mesosome</p></def></abbrev>; <abbrev xmlns:xlink="http://www.w3.org/1999/xlink" xlink:type="simple">sp<def><p>, spine-like seta of the gonapophyses</p></def></abbrev>; IX, X, XI, last three female abdominal tergites (9<sup>th</sup> to 11<sup>th</sup>) [for other abbreviations, see methods].</p></caption><graphic xmlns:xlink="http://www.w3.org/1999/xlink" xlink:href="zookeys-541-057-g003.jpg" position="float" orientation="portrait" xlink:type="simple" id="oo_67116.jpg"/></fig></tp:treatment-sec><ref-list><ref id="B23"><mixed-citation xmlns:xlink="http://www.w3.org/1999/xlink" xlink:type="simple"><person-group><name name-style="western"><surname>Livezey</surname><given-names>BC</given-names></name><name name-style="western"><surname>Zusi</surname><given-names>RL</given-names></name></person-group> (<year>2007</year>) <article-title>Higher-order phylogeny of modern birds (<tp:taxon-name><tp:taxon-name-part taxon-name-part-type="suborder">Theropoda</tp:taxon-name-part></tp:taxon-name>, <tp:taxon-name><tp:taxon-name-part taxon-name-part-type="class">Aves</tp:taxon-name-part></tp:taxon-name>: Neornithes) based on comparative anatomy. II. Analysis and discussion.</article-title> <source>Zoological Journal of the Linnean Society</source> <volume>149</volume>(<issue>1</issue>): <fpage>1</fpage>–<lpage>95</lpage>. doi: <ext-link xlink:type="simple" ext-link-type="doi" xlink:href="10.1111/j.1096-3642.2006.00293.x">10.1111/j.1096-3642.2006.00293.x</ext-link> </mixed-citation></ref><ref id="B20"><mixed-citation xmlns:xlink="http://www.w3.org/1999/xlink" xlink:type="simple"><person-group><name name-style="western"><surname>Hackett</surname><given-names>SJ</given-names></name><name name-style="western"><surname>Kimball</surname><given-names>RT</given-names></name><name name-style="western"><surname>Reddy</surname><given-names>S</given-names></name><name name-style="western"><surname>Bowie</surname><given-names>RCK</given-names></name><name name-style="western"><surname>Braun</surname><given-names>EL</given-names></name><name name-style="western"><surname>Braun</surname><given-names>MJ</given-names></name><name name-style="western"><surname>Chojnowski</surname><given-names>JL</given-names></name><name name-style="western"><surname>Cox</surname><given-names>WA</given-names></name><name name-style="western"><surname>Han</surname><given-names>KL</given-names></name><name name-style="western"><surname>Harshman</surname><given-names>J</given-names></name><name name-style="western"><surname>Huddleston</surname><given-names>CJ</given-names></name><name name-style="western"><surname>Marks</surname><given-names>BD</given-names></name><name name-style="western"><surname>Miglia</surname><given-names>KJ</given-names></name><name name-style="western"><surname>Moore</surname><given-names>WS</given-names></name><name name-style="western"><surname>Sheldon</surname><given-names>FH</given-names></name><name name-style="western"><surname>Steadman</surname><given-names>DW</given-names></name><name name-style="western"><surname>Witt</surname><given-names>CC</given-names></name><name name-style="western"><surname>Yuri</surname><given-names>T</given-names></name></person-group> (<year>2008</year>) <article-title>A phylogenomic study of birds reveals their evolutionary history.</article-title> <source>Science</source> <volume>320</volume>: <fpage>1763</fpage>–<lpage>1768</lpage>. doi: <ext-link xlink:type="simple" ext-link-type="doi" xlink:href="10.1126/science.1157704">10.1126/science.1157704</ext-link> </mixed-citation></ref><ref id="B39"><mixed-citation xmlns:xlink="http://www.w3.org/1999/xlink" xlink:type="simple"><person-group><name name-style="western"><surname>Yuri</surname><given-names>T</given-names></name><name name-style="western"><surname>Kimball</surname><given-names>RT</given-names></name><name name-style="western"><surname>Harshman</surname><given-names>J</given-names></name><name name-style="western"><surname>Bowie</surname><given-names>RCK</given-names></name><name name-style="western"><surname>Braun</surname><given-names>MJ</given-names></name><name name-style="western"><surname>Chojnowski</surname><given-names>JL</given-names></name><name name-style="western"><surname>Han</surname><given-names>KL</given-names></name><name name-style="western"><surname>Hackett</surname><given-names>SJ</given-names></name><name name-style="western"><surname>Huddleston</surname><given-names>CJ</given-names></name><name name-style="western"><surname>Moore</surname><given-names>WS</given-names></name><name name-style="western"><surname>Reddy</surname><given-names>S</given-names></name><name name-style="western"><surname>Sheldon</surname><given-names>FH</given-names></name><name name-style="western"><surname>Steadman</surname><given-names>DW</given-names></name><name name-style="western"><surname>Witt</surname><given-names>CC</given-names></name><name name-style="western"><surname>Braun</surname><given-names>EL</given-names></name></person-group> (<year>2013</year>) <article-title>Parsimony and model-based analyses of indels in avian nuclear genes reveal congruent and incongruent phylogenetic.</article-title> <source>Biology</source> <volume>2</volume>(<issue>1</issue>): <fpage>419</fpage>–<lpage>444</lpage>. doi: <ext-link xlink:type="simple" ext-link-type="doi" xlink:href="10.3390/biology2010419">10.3390/biology2010419</ext-link> </mixed-citation></ref><ref id="B11"><mixed-citation xmlns:xlink="http://www.w3.org/1999/xlink" xlink:type="simple"><person-group><name name-style="western"><surname>Clay</surname><given-names>T</given-names></name></person-group> (<year>1972</year>) <article-title>The species of <italic><tp:taxon-name><tp:taxon-name-part taxon-name-part-type="genus">Rallicola</tp:taxon-name-part></tp:taxon-name></italic> (<tp:taxon-name><tp:taxon-name-part taxon-name-part-type="class">Insecta</tp:taxon-name-part></tp:taxon-name>: <tp:taxon-name><tp:taxon-name-part taxon-name-part-type="order">Phthiraptera</tp:taxon-name-part></tp:taxon-name>: <tp:taxon-name><tp:taxon-name-part taxon-name-part-type="suborder">Ischnocera</tp:taxon-name-part></tp:taxon-name>) parasitic on kiwis (<italic><tp:taxon-name><tp:taxon-name-part taxon-name-part-type="genus">Apteryx</tp:taxon-name-part></tp:taxon-name></italic>).</article-title> <source>New Zealand Journal of Science</source> <volume>15</volume>(<issue>1</issue>): <fpage>70</fpage>–<lpage>76</lpage>. </mixed-citation></ref><ref id="B14"><mixed-citation xmlns:xlink="http://www.w3.org/1999/xlink" xlink:type="simple"><person-group><name name-style="western"><surname>Dalgleish</surname><given-names>RC</given-names></name></person-group> (<year>1971</year>) <article-title>The <italic><tp:taxon-name><tp:taxon-name-part taxon-name-part-type="genus">Brueelia</tp:taxon-name-part></tp:taxon-name></italic> (<tp:taxon-name><tp:taxon-name-part taxon-name-part-type="suborder">Mallophaga</tp:taxon-name-part></tp:taxon-name>: <tp:taxon-name><tp:taxon-name-part taxon-name-part-type="suborder">Ischnocera</tp:taxon-name-part></tp:taxon-name>) of the <tp:taxon-name><tp:taxon-name-part taxon-name-part-type="family">Picidae</tp:taxon-name-part></tp:taxon-name> (<tp:taxon-name><tp:taxon-name-part taxon-name-part-type="class">Aves</tp:taxon-name-part></tp:taxon-name>: <tp:taxon-name><tp:taxon-name-part taxon-name-part-type="order">Piciformes</tp:taxon-name-part></tp:taxon-name>).</article-title> <source>Journal of the New York Entomological Society</source> <volume>79</volume>(<issue>3</issue>): <fpage>139</fpage>–<lpage>146</lpage>. </mixed-citation></ref><ref id="B7"><mixed-citation xmlns:xlink="http://www.w3.org/1999/xlink" xlink:type="simple"><person-group><name name-style="western"><surname>Cicchino</surname><given-names>AC</given-names></name></person-group> (<year>1983</year>) <article-title>Especies nuevas o poco conocidas del género <italic><tp:taxon-name><tp:taxon-name-part taxon-name-part-type="genus">Brueelia</tp:taxon-name-part></tp:taxon-name></italic> Kéler, 1936 (<tp:taxon-name><tp:taxon-name-part taxon-name-part-type="suborder">Mallophaga</tp:taxon-name-part></tp:taxon-name>: <tp:taxon-name><tp:taxon-name-part taxon-name-part-type="family">Philopteridae</tp:taxon-name-part></tp:taxon-name>) parásitas de <tp:taxon-name><tp:taxon-name-part taxon-name-part-type="order">Passeriformes</tp:taxon-name-part></tp:taxon-name>, <tp:taxon-name><tp:taxon-name-part taxon-name-part-type="order">Piciformes</tp:taxon-name-part></tp:taxon-name> y <tp:taxon-name><tp:taxon-name-part taxon-name-part-type="order">Trogoniformes</tp:taxon-name-part></tp:taxon-name> (<tp:taxon-name><tp:taxon-name-part taxon-name-part-type="class">Aves</tp:taxon-name-part></tp:taxon-name>) americanos.</article-title> <source>Revista de la Sociedad Entomológica Argentina</source> <volume>42</volume>(<issue>1–4</issue>): <fpage>283</fpage>–<lpage>303</lpage>. </mixed-citation></ref></ref-list></tp:taxon-treatment>
